# Supplementary material for: Assessing the Functional Redundancy between P-gp and BCRP in Controlling the Brain Distribution and Biliary Excretion of Dual Substrates with PET Imaging in Mice
Source: Pharmaceutics. 2021 Aug 18;13(8):1286. doi: 10.3390/pharmaceutics13081286 (PMC8399697; doi:10.3390/pharmaceutics13081286)
Supplement: Supplementary file 1 [file pharmaceutics-13-01286-s001.zip]

Archive with 1 entries (1 files):
- pharmaceutics-1322934-supplementary.pdf
